# Supplementary material for: Evolutionary game study on multi-agent value co-creation of service-oriented digital transformation in the construction industry
Source: PLoS One. 2023 May 16;18(5):e0285697. doi: 10.1371/journal.pone.0285697 (PMC10187935; doi:10.1371/journal.pone.0285697)
Supplement: S1 File — (ZIP) [file pone.0285697.s001.zip]

Archive with 5 entries (4 files):
- code.docx
- Executable files in MATLAB/
- Executable files in MATLAB/simulation1.m
- Executable files in MATLAB/simulation2.m
- Executable files in MATLAB/simulation3.m
