# Supplementary material for: Evolutionary game study on multi-agent value co-creation of service-oriented digital transformation in the construction industry
Source: PLoS One. 2023 May 16;18(5):e0285697. doi: 10.1371/journal.pone.0285697 (PMC10187935; doi:10.1371/journal.pone.0285697)
Supplement: S1 File — (ZIP) [file pone.0285697.s001.zip › Executable files in MATLAB/simulation1.m]

%%
%图1，早期阶段
clc,clear; 
figure(2);
I2=20,I3=10,I=30,a=1/3,b=1/3,L1=4,L2=6,C=60,c=1/3,d=1/3,u=0.1,v=0.1,w=0.1;
for i=0.1:0.2:1
    for j=0.1:0.2:1
        for k=0.1:0.2:1   
        [t,y]=ode45(@(t,y) jianzhuye(t,y,I2,I3,I,a,b,L1,L2,C,c,d,u,v,w),[0 50],[i j k]);               
        plot3(y(:,1),y(:,2),y(:,3),'linewidth',1);
        set(gca,'XTick',[0:0.2:1],'YTick',[0:0.2:1],'ZTick',[0:0.2:1])
        hold on
        axis([0 1 0 1 0 1])
        view([45 10])
        end
    end
end
grid on
hold on
xlabel('x','Rotation',0);
ylabel('y','Rotation',0);
zlabel('z','Rotation',360,'position',[0 0 1.05]);
%%
%图2，中期阶段
clc,clear; 
figure(3);
I2=20,I3=10,I=40,a=1/3,b=1/3,L1=7,L2=6,C=30,c=1/3,d=1/3,u=0.4,v=0.4,w=0.4;
for i=0.1:0.2:1
    for j=0.1:0.2:1
        for k=0.1:0.2:1   
        [t,y]=ode45(@(t,y) jianzhuye(t,y,I2,I3,I,a,b,L1,L2,C,c,d,u,v,w),[0 50],[i j k]);               
        plot3(y(:,1),y(:,2),y(:,3),'linewidth',1);
        set(gca,'XTick',[0:0.2:1],'YTick',[0:0.2:1],'ZTick',[0:0.2:1])
        hold on
        axis([0 1 0 1 0 1])
        view([45 10])
        end
    end
end
grid on
hold on
xlabel('x','Rotation',0);
ylabel('y','Rotation',0);
zlabel('z','Rotation',360,'position',[0 0 1.05]);
%%
%图3，成熟阶段
clc,clear; 
figure(4);
I2=20,I3=10,I=50,a=1/3,b=1/3,L1=7,L2=7,C=20,c=1/3,d=1/3,u=0.85,v=0.85,w=0.85;
for i=0.1:0.2:1
    for j=0.1:0.2:1
        for k=0.1:0.2:1   
        [t,y]=ode45(@(t,y) jianzhuye(t,y,I2,I3,I,a,b,L1,L2,C,c,d,u,v,w),[0 50],[i j k]);               
        plot3(y(:,1),y(:,2),y(:,3),'linewidth',1);
        set(gca,'XTick',[0:0.2:1],'YTick',[0:0.2:1],'ZTick',[0:0.2:1])
        hold on
        axis([0 1 0 1 0 1])
        view([45 10])
        end
    end
end
grid on
hold on
xlabel('x','Rotation',0);
ylabel('y','Rotation',0);
zlabel('z','Rotation',360,'position',[0 0 1.05]);
