# Supplementary material for: Evolutionary game study on multi-agent value co-creation of service-oriented digital transformation in the construction industry
Source: PLoS One. 2023 May 16;18(5):e0285697. doi: 10.1371/journal.pone.0285697 (PMC10187935; doi:10.1371/journal.pone.0285697)
Supplement: S1 File — (ZIP) [file pone.0285697.s001.zip › Executable files in MATLAB/simulation2.m]

%% 另一种是改变某个或某两个参数值，这里以Rp=100,150,200为例，x,y,z的初始值默认为0.2
%% 6平面x-t
clc,clear;
figure(5);
%线条
I2=20,I3=10,I=40,a=1/3,b=1/3,L1=7,L2=6,C=30,c=1/3,d=1/3,u=0.4,v=0.4,w=0.4;
[t,y]=ode45(@(t,y) jianzhuye(t,y,I2,I3,I,a,b,L1,L2,C,c,d,u,v,w),[0 1],[0.2 0.2 0.2]); 
points=1:1:length(t); 
plot(t,y(:,1),'rh-','linewidth',1,'markersize',5,'markerfacecolor','r','markerindices',points);
hold on;
I2=20,I3=10,I=40,a=1/3,b=1/3,L1=7,L2=6,C=30,c=1/3,d=1/3,u=0.4,v=0.4,w=0.4;
[t,y]=ode45(@(t,y) jianzhuye(t,y,I2,I3,I,a,b,L1,L2,C,c,d,u,v,w),[0 1],[0.3 0.3 0.3]);
points=1:1:length(t);
plot(t,y(:,1),'gh-','linewidth',1,'markersize',5,'markerindices',points);
hold on;
I2=20,I3=10,I=40,a=1/3,b=1/3,L1=7,L2=6,C=30,c=1/3,d=1/3,u=0.4,v=0.4,w=0.4;
[t,y]=ode45(@(t,y) jianzhuye(t,y,I2,I3,I,a,b,L1,L2,C,c,d,u,v,w),[0 1],[0.4 0.4 0.4]);
points=1:1:length(t);
plot(t,y(:,1),'bh-','linewidth',1,'markersize',5,'markerindices',points);
hold on;  
[t,y]=ode45(@(t,y) jianzhuye(t,y,I2,I3,I,a,b,L1,L2,C,c,d,u,v,w),[0 1],[0.2 0.2 0.2]); 
points=1:1:length(t); 
plot(t,y(:,2),'ro-','linewidth',1,'markersize',5,'markerfacecolor','r','markerindices',points);
hold on;
I2=20,I3=10,I=40,a=1/3,b=1/3,L1=7,L2=6,C=30,c=1/3,d=1/3,u=0.4,v=0.4,w=0.4; 
[t,y]=ode45(@(t,y) jianzhuye(t,y,I2,I3,I,a,b,L1,L2,C,c,d,u,v,w),[0 1],[0.3 0.3 0.3]);
points=1:1:length(t);
plot(t,y(:,2),'go-','linewidth',1,'markersize',5,'markerindices',points);
hold on;
I2=20,I3=10,I=40,a=1/3,1/3,L1=7,L2=6,C=30,c=1/3,d=1/3,u=0.4,v=0.4,w=0.4; 
[t,y]=ode45(@(t,y) jianzhuye(t,y,I2,I3,I,a,b,L1,L2,C,c,d,u,v,w),[0 1],[0.4 0.4 0.4]);
points=1:1:length(t);
plot(t,y(:,2),'bo-','linewidth',1,'markersize',5,'markerindices',points);
hold on;   
[t,y]=ode45(@(t,y) jianzhuye(t,y,I2,I3,I,a,b,L1,L2,C,c,d,u,v,w),[0 1],[0.2 0.2 0.2]); 
points=1:1:length(t); 
plot(t,y(:,3),'r--','linewidth',1,'markersize',5,'markerfacecolor','r','markerindices',points);
hold on;
I2=20,I3=10,I=40,a=1/3,b=1/3,L1=7,L2=6,C=30,c=1/3,d=1/3,u=0.4,v=0.4,w=0.4;
[t,y]=ode45(@(t,y) jianzhuye(t,y,I2,I3,I,a,b,L1,L2,C,c,d,u,v,w),[0 1],[0.3 0.3 0.3]);
points=1:1:length(t);
plot(t,y(:,3),'g--','linewidth',1,'markersize',5,'markerindices',points);
hold on;
I2=20,I3=10,I=40,a=1/3,b=1/3,L1=7,L2=6,C=30,c=1/3,d=1/3,u=0.4,v=0.4,w=0.4; 
[t,y]=ode45(@(t,y) jianzhuye(t,y,I2,I3,I,a,b,L1,L2,C,c,d,u,v,w),[0 1],[0.4 0.4 0.4]);
points=1:1:length(t);
plot(t,y(:,3),'b--','linewidth',1,'markersize',5,'markerindices',points);
hold on;
%白底，网格
set(0,'defaultfigurecolor','w')
grid on
hold on
%坐标标注，刻度间隔及区间
xlabel('$Time$','interpreter','latex','Rotation',0);
ylabel('$Proportion$','interpreter','latex');
set(gca,'XTick',[0:0.2:1],'YTick',[0:0.2:1])
axis([0 1 0 1]);
%图例，标题
legend('x=0.2','x=0.3','x=0.4','y=0.2','y=0.3','y=0.4','z=0.2','z=0.3','z=0.4');
