# Supplementary material for: Evolutionary game study on multi-agent value co-creation of service-oriented digital transformation in the construction industry
Source: PLoS One. 2023 May 16;18(5):e0285697. doi: 10.1371/journal.pone.0285697 (PMC10187935; doi:10.1371/journal.pone.0285697)
Supplement: S1 File — (ZIP) [file pone.0285697.s001.zip › Executable files in MATLAB/simulation3.m]

%%图1
clc,clear;
figure(6);
%u=0.3
u=0.3,I2=20,I3=10,I=40,a=1/3,b=1/3,L1=7,L2=6,C=30,c=1/3,d=1/3,v=0.4,w=0.4;     
[t,y]=ode45(@(t,y) jianzhuye(t,y,I2,I3,I,a,b,L1,L2,C,c,d,u,v,w),[0 50],[0.2 0.2 0.2]);
plot3(y(:,1),y(:,2),y(:,3),'r+','linewidth',1);
hold on ;
%u=0.4
u=0.4,I2=20,I3=10,I=40,a=1/3,b=1/3,L1=7,L2=6,C=30,c=1/3,d=1/3,v=0.4,w=0.4; 
[t,y]=ode45(@(t,y) jianzhuye(t,y,I2,I3,I,a,b,L1,L2,C,c,d,u,v,w),[0 50],[0.2 0.2 0.2]);
plot3(y(:,1),y(:,2),y(:,3),'g-','linewidth',1);
hold on  ;   
%u=0.7
u=0.7,I2=20,I3=10,I=40,a=1/3,b=1/3,L1=7,L2=6,C=30,c=1/3,d=1/3,v=0.4,w=0.4; 
[t,y]=ode45(@(t,y) jianzhuye(t,y,I2,I3,I,a,b,L1,L2,C,c,d,u,v,w),[0 50],[0.2 0.2 0.2]);
plot3(y(:,1),y(:,2),y(:,3),'b--','linewidth',1);
hold on  ;  
%坐标刻度间隔及其区间，坐标标注
set(gca,'XTick',[0:0.2:1],'YTick',[0:0.2:1],'ZTick',[0:0.2:1])
axis([0 1 0 1 0 1])
xlabel('$x$','interpreter','latex');ylabel('$y$','interpreter','latex');zlabel('$z$','interpreter','latex','Rotation',360,'position',[-0.1 1 1.1]);
%图象网格，底图加白
grid on
hold on
set(0,'defaultfigurecolor','w')
%图例及标题
legend({'{\it\fontname{Bodoni MT}u}=0.3','{\it\fontname{Bodoni MT}u}=0.4','{\it\fontname{Bodoni MT}u}=0.7'},'location','northeast');
%加上标注和箭头
text(0.4 ,0.2 ,0.3,'$ESS$','interpreter','latex');
annotation('arrow',[0.55 0.35],[0.35 0.32]);
annotation('arrow',[0.58 0.58],[0.38 0.45]);
% the small figure
axes('position',[0.13 0.32 0.2 0.2]); %小图的关键语句确定小图的大小位置
% y-z小图中的线条
%小图中的线条
u=0.3,I2=20,I3=10,I=40,a=1/3,b=1/3,L1=7,L2=6,C=30,c=1/3,d=1/3,v=0.4,w=0.4;     
[t,y]=ode45(@(t,y) jianzhuye(t,y,I2,I3,I,a,b,L1,L2,C,c,d,u,v,w),[0 50],[0.2 0.2 0.2]);
plot3(y(:,1),y(:,2),y(:,3),'r+','linewidth',1);
hold on 
u=0.4,I2=20,I3=10,I=40,a=1/3,b=1/3,L1=7,L2=6,C=30,c=1/3,d=1/3,v=0.4,w=0.4; 
[t,y]=ode45(@(t,y) jianzhuye(t,y,I2,I3,I,a,b,L1,L2,C,c,d,u,v,w),[0 50],[0.2 0.2 0.2]);
plot3(y(:,1),y(:,2),y(:,3),'g-','linewidth',1);
hold on     
u=0.7,I2=20,I3=10,I=40,a=1/3,b=1/3,L1=7,L2=6,C=30,c=1/3,d=1/3,v=0.4,w=0.4; 
[t,y]=ode45(@(t,y) jianzhuye(t,y,I2,I3,I,a,b,L1,L2,C,c,d,u,v,w),[0 50],[0.2 0.2 0.2]);
plot3(y(:,1),y(:,2),y(:,3),'b--','linewidth',1);
hold on
%坐标刻度间隔及区间，但不显示
set(gca,'XTick',[0:0.1:0.5],'YTick',[0:0.1:0.5],'ZTick',[0:0.1:0.5])
axis([0 0.5 0 0.5 0 0.5])
xlabel('$x$','interpreter','latex');ylabel('$y$','interpreter','latex','Rotation',360,'position',[-0.1 1 1.1]);
%背景网格并设置白底
grid on
hold on  
set(0,'defaultfigurecolor','w')
%图象显示视角，以及相应的坐标标注
view([0 90]); %y-z小图
xlabel('x','position',[0.8 1 0.3])
ylabel('y','position',[0.1 1 0.8],'Rotation',360)
%%图2
clc,clear;
figure(7);
%v=0.3
v=0.3,I2=20,I3=10,I=40,a=1/3,b=1/3,L1=7,L2=6,C=30,c=1/3,d=1/3,u=0.4,w=0.4;     
[t,y]=ode45(@(t,y) jianzhuye(t,y,I2,I3,I,a,b,L1,L2,C,c,d,u,v,w),[0 50],[0.2 0.2 0.2]);
plot3(y(:,1),y(:,2),y(:,3),'r+','linewidth',1);
hold on ;
%v=0.4
v=0.4,I2=20,I3=10,I=40,a=1/3,b=1/3,L1=7,L2=6,C=30,c=1/3,d=1/3,u=0.4,w=0.4; 
[t,y]=ode45(@(t,y) jianzhuye(t,y,I2,I3,I,a,b,L1,L2,C,c,d,u,v,w),[0 50],[0.2 0.2 0.2]);
plot3(y(:,1),y(:,2),y(:,3),'g-','linewidth',1);
hold on  ;   
%v=0.7
v=0.7,I2=20,I3=10,I=40,a=1/3,b=1/3,L1=7,L2=6,C=30,c=1/3,d=1/3,u=0.4,w=0.4; 
[t,y]=ode45(@(t,y) jianzhuye(t,y,I2,I3,I,a,b,L1,L2,C,c,d,u,v,w),[0 50],[0.2 0.2 0.2]);
plot3(y(:,1),y(:,2),y(:,3),'b--','linewidth',1);
hold on  ;  
%坐标刻度间隔及其区间，坐标标注
set(gca,'XTick',[0:0.2:1],'YTick',[0:0.2:1],'ZTick',[0:0.2:1])
axis([0 1 0 1 0 1])
xlabel('$x$','interpreter','latex');ylabel('$y$','interpreter','latex');zlabel('$z$','interpreter','latex','Rotation',360,'position',[-0.1 1 1.1]);
%图象网格，底图加白
grid on
hold on
set(0,'defaultfigurecolor','w')
%图例及标题
legend({'{\it\fontname{Bodoni MT}v}=0.3','{\it\fontname{Bodoni MT}v}=0.4','{\it\fontname{Bodoni MT}v}=0.7'},'location','northeast');
%加上标注和箭头
text(0.4 ,0.2 ,0.3,'$ESS$','interpreter','latex');
annotation('arrow',[0.55 0.35],[0.35 0.32]);
annotation('arrow',[0.58 0.58],[0.38 0.45]);
% the small figure
axes('position',[0.13 0.32 0.2 0.2]); %小图的关键语句确定小图的大小位置
% y-z小图中的线条
%小图中的线条
v=0.3,I2=20,I3=10,I=40,a=1/3,b=1/3,L1=7,L2=6,C=30,c=1/3,d=1/3,u=0.4,w=0.4;      
[t,y]=ode45(@(t,y) jianzhuye(t,y,I2,I3,I,a,b,L1,L2,C,c,d,u,v,w),[0 50],[0.2 0.2 0.2]);
plot3(y(:,1),y(:,2),y(:,3),'r+','linewidth',1);
hold on 
v=0.4,I2=20,I3=10,I=40,a=1/3,b=1/3,L1=7,L2=6,C=30,c=1/3,d=1/3,u=0.4,w=0.4; 
[t,y]=ode45(@(t,y) jianzhuye(t,y,I2,I3,I,a,b,L1,L2,C,c,d,u,v,w),[0 50],[0.2 0.2 0.2]);
plot3(y(:,1),y(:,2),y(:,3),'g-','linewidth',1);
hold on     
v=0.7,I2=20,I3=10,I=40,a=1/3,b=1/3,L1=7,L2=6,C=30,c=1/3,d=1/3,u=0.4,w=0.4; 
[t,y]=ode45(@(t,y) jianzhuye(t,y,I2,I3,I,a,b,L1,L2,C,c,d,u,v,w),[0 50],[0.2 0.2 0.2]);
plot3(y(:,1),y(:,2),y(:,3),'b--','linewidth',1);
hold on
%坐标刻度间隔及区间，但不显示
set(gca,'XTick',[0:0.1:0.5],'YTick',[0:0.1:0.5],'ZTick',[0:0.1:0.5])
axis([0 0.5 0 0.5 0 0.5])
xlabel('$x$','interpreter','latex');ylabel('$y$','interpreter','latex','Rotation',360,'position',[-0.1 1 1.1]);
%背景网格并设置白底
grid on
hold on  
set(0,'defaultfigurecolor','w')
%图象显示视角，以及相应的坐标标注
view([0 90]); %y-z小图
xlabel('x','position',[0.8 1 0.3])
ylabel('y','position',[0.1 1 0.8],'Rotation',360)
%%图3
clc,clear;
figure(8);
%w=0.3
w=0.3,I2=20,I3=10,I=40,a=1/3,b=1/3,L1=7,L2=6,C=30,c=1/3,d=1/3,u=0.4,v=0.4;     
[t,y]=ode45(@(t,y) jianzhuye(t,y,I2,I3,I,a,b,L1,L2,C,c,d,u,v,w),[0 50],[0.2 0.2 0.2]);
plot3(y(:,1),y(:,2),y(:,3),'r+','linewidth',1);
hold on ;
%w=0.4
w=0.4,I2=20,I3=10,I=40,a=1/3,b=1/3,L1=7,L2=6,C=30,c=1/3,d=1/3,u=0.4,v=0.4; 
[t,y]=ode45(@(t,y) jianzhuye(t,y,I2,I3,I,a,b,L1,L2,C,c,d,u,v,w),[0 50],[0.2 0.2 0.2]);
plot3(y(:,1),y(:,2),y(:,3),'g-','linewidth',1);
hold on  ;   
%w=0.7
w=0.7,I2=20,I3=10,I=40,a=1/3,b=1/3,L1=7,L2=6,C=30,c=1/3,d=1/3,u=0.4,v=0.4; 
[t,y]=ode45(@(t,y) jianzhuye(t,y,I2,I3,I,a,b,L1,L2,C,c,d,u,v,w),[0 50],[0.2 0.2 0.2]);
plot3(y(:,1),y(:,2),y(:,3),'b--','linewidth',1);
hold on  ;  
%坐标刻度间隔及其区间，坐标标注
set(gca,'XTick',[0:0.2:1],'YTick',[0:0.2:1],'ZTick',[0:0.2:1])
axis([0 1 0 1 0 1])
xlabel('$x$','interpreter','latex');ylabel('$y$','interpreter','latex');zlabel('$z$','interpreter','latex','Rotation',360,'position',[-0.1 1 1.1]);
%图象网格，底图加白
grid on
hold on
set(0,'defaultfigurecolor','w')
%图例及标题
legend({'{\it\fontname{Bodoni MT}w}=0.3','{\it\fontname{Bodoni MT}w}=0.4','{\it\fontname{Bodoni MT}w}=0.7'},'location','northeast');
%加上标注和箭头
text(0.4 ,0.2 ,0.3,'$ESS$','interpreter','latex');
annotation('arrow',[0.55 0.35],[0.35 0.32]);
annotation('arrow',[0.58 0.58],[0.38 0.45]);
% the small figure
axes('position',[0.13 0.32 0.2 0.2]); %小图的关键语句确定小图的大小位置
% y-z小图中的线条
%小图中的线条
w=0.3,I2=20,I3=10,I=40,a=1/3,b=1/3,L1=7,L2=6,C=30,c=1/3,d=1/3,u=0.4,v=0.4;       
[t,y]=ode45(@(t,y) jianzhuye(t,y,I2,I3,I,a,b,L1,L2,C,c,d,u,v,w),[0 50],[0.2 0.2 0.2]);
plot3(y(:,1),y(:,2),y(:,3),'r+','linewidth',1);
hold on 
w=0.4,I2=20,I3=10,I=40,a=1/3,b=1/3,L1=7,L2=6,C=30,c=1/3,d=1/3,u=0.4,v=0.4;
[t,y]=ode45(@(t,y) jianzhuye(t,y,I2,I3,I,a,b,L1,L2,C,c,d,u,v,w),[0 50],[0.2 0.2 0.2]);
plot3(y(:,1),y(:,2),y(:,3),'g-','linewidth',1);
hold on     
w=0.7,I2=20,I3=10,I=40,a=1/3,b=1/3,L1=7,L2=6,C=30,c=1/3,d=1/3,u=0.4,v=0.4; [t,y]=ode45(@(t,y) jianzhuye(t,y,I2,I3,I,a,b,L1,L2,C,c,d,u,v,w),[0 50],[0.2 0.2 0.2]);
plot3(y(:,1),y(:,2),y(:,3),'b--','linewidth',1);
hold on
%坐标刻度间隔及区间，但不显示
set(gca,'XTick',[0:0.2:1],'YTick',[0:0.2:1],'ZTick',[0:0.2:1])
axis([0 1 0 1 0 1])
xlabel('$x$','interpreter','latex');ylabel('$y$','interpreter','latex','Rotation',360,'position',[-0.1 1 1.1]);
%背景网格并设置白底
grid on
hold on  
set(0,'defaultfigurecolor','w')
%图象显示视角，以及相应的坐标标注
view([0 90]); %y-z小图
xlabel('x','position',[0.8 1 0.3])
ylabel('y','position',[0.1 1 0.8],'Rotation',360)
